# Supplementary material for: Cell2fate infers RNA velocity modules to improve cell fate prediction
Source: Nat Methods. 2025 Mar 3;22(4):698–707. doi: 10.1038/s41592-025-02608-3 (PMC11978503; doi:10.1038/s41592-025-02608-3)
Supplement: Supplementary file 4 — Supplementary Tables with performance metrics and module top features. [file 41592_2025_2608_MOESM4_ESM.xlsx]

## Sheet: SuppTab1_DentateGyrus_CBDir
	('nIPC', 'Neuroblast')	('Neuroblast', 'Granule immature')	('Granule immature', 'Granule mature')	('Radial Glia-like', 'Astrocytes')	('OPC', 'OL')	Mean
cell2fate	0.271872	0.65414	0.600624	0.530908	0.639907	0.53949
VeloVI	0.890016	0.573103	-0.177543	0.735627	0.416491	0.487539
scVelo	0.899306	-0.051741	-0.189949	0.828443	0.157301	0.328672
VeloVAE	0.90037	0.587496	0.0217491	0.85461	-0.834056	0.306034
UniTVelo_independent	0.900003	0.298959	-0.0367478	0.845762	0.796332	0.560862
UniTVelo_unified	-0.897451	-0.562276	0.18385	0.820815	0.809826	0.0709528
scVelo_stochastic	0.90037	0.587493	0.0217397	0.85461	-0.834055	0.306031
DeepVelo	0.762181	0.552295	0.235566	-0.83679	-0.554259	0.0317986
pyroVelocity_model1	0.88016	0.434894	0.112269	-0.708074	-0.97152	-0.0504541
pyroVelocity_model2	0.912278	-0.157438	0.112992	-0.746838	0.89388	0.202975

## Sheet: SuppTab2_Pancreas_CBDir
	('Ngn3 high EP', 'Pre-endocrine')	('Pre-endocrine', 'Alpha')	('Pre-endocrine', 'Beta')	('Pre-endocrine', 'Delta')	('Pre-endocrine', 'Epsilon')	Mean
cell2fate	0.842251	0.786701	0.744762	0.251611	0.336741	0.592413
DeepVelo	0.704099	0.577314	0.728198	-0.279362	-0.542646	0.237521
pyroVelocity_model1	0.756554	0.754792	0.804577	0.535534	-0.00190282	0.569911
pyroVelocity_model2	0.757007	0.727597	0.802794	0.52546	0.0658367	0.575739
scVelo	0.692958	0.752875	0.784215	0.218113	0.0588573	0.501404
UniTVelo_independent	0.611054	0.150603	0.754496	0.399377	0.497326	0.482571
UniTVelo_unified	0.738414	0.768863	0.828286	0.426447	-0.014512	0.549499
VeloVAE	0.754812	0.747206	0.823033	0.525271	-0.0509056	0.559883
VeloVI	0.757206	0.671936	0.85131	0.466931	0.227633	0.595003
scVelo_stochastic	0.755094	0.740702	0.824528	0.521377	-0.0504352	0.558253

## Sheet: SuppTab3_MouseBoneMarrow_CBDir
	('dividing', 'progenitors')	('progenitors', 'activating')	Mean
cell2fate	0.587592	0.746189	0.66689
VeloVI	0.518098	0.770557	0.644327
scVelo	-0.745603	0.785341	0.0198687
VeloVAE	0.490343	0.746372	0.618357
UniTVelo_independent	0.52669	0.759179	0.642935
scVelo_stochastic	0.48457	0.763595	0.624083
UniTVelo_unified	-0.863547	-0.783345	-0.823446
DeepVelo	0.322949	0.731583	0.527266
pyroVelocity_model1	0.885516	0.840071	0.862794
pyroVelocity_model2	0.890504	-0.56252	0.163992

## Sheet: SuppTab4_ErythroidMaturation
	('Blood progenitors 1', 'Blood progenitors 2')	('Blood progenitors 2', 'Erythroid1')	('Erythroid1', 'Erythroid2')	('Erythroid2', 'Erythroid3')	Mean
cell2fate	0.452933	0.822722	0.859437	0.87844	0.753383
VeloVI	0.869711	0.188242	-0.0824873	-0.801966	0.0433751
VeloVAE	0.414322	0.249621	0.239152	-0.466031	0.109266
UniTVelo_independent	-0.0628617	0.105681	-0.677616	-0.600825	-0.308906
UniTVelo_unified	0.926104	0.762792	0.825327	0.829991	0.836053
scVelo_stochastic	0.436317	0.223188	0.246949	-0.494222	0.103058
scVelo	-0.166699	0.0387146	-0.768602	-0.084125	-0.245178
DeepVelo	0.903626	0.441445	-0.635309	0.537067	0.311707
pyroVelocity_model1	-0.446063	-0.807605	-0.841419	-0.828533	-0.730905
pyroVelocity_model2	0.909142	0.806573	0.842657	0.831446	0.847454

## Sheet: SuppTab5_HumanBoneMarrow
	('HSC_1', 'Ery_1')	('HSC_1', 'HSC_2')	('Ery_1', 'Ery_2')	Mean
VeloVAE	-0.856778	-0.68397	-0.886734	-0.809161
VeloVI	-0.165633	-0.334001	-0.193836	-0.231157
scVelo	-0.875196	-0.74116	-0.885712	-0.834022
scVelo_stochastic	-0.856777	-0.68397	-0.886734	-0.80916
DeepVelo	0.389269	0.437111	-0.869094	-0.014238
cell2fate	0.112056	-0.320766	0.527913	0.106401
UniTVelo_unified	0.882813	0.671795	0.875855	0.810154
UniTVelo_independent	-0.653096	-0.268765	-0.856311	-0.592724
pyroVelocity_model1	-0.715992	0.180398	-0.887835	-0.474476
pyroVelocity_model2	-0.108933	0.34261	-0.0177497	0.0719757

## Sheet: SuppTab6_ComputationTime
All times are in seconds
	GPU use	n_jobs	DentateGyrus	HumanBoneMarrow	HumanDevelopingBrain	MouseBoneMarrow	MouseErythroid	MousePancreas	Average
CellDancer	No	1	13681.3	23736.6	36760.6	4171.34	38191	17220.5	22293.6
cell2fate	Yes	1	560.977	557.849	590.086	340.817	1469.79	692.627	702.024
scVelo	No	1	577.775	935.941	1586.08	227.267	1073.03	896.797	882.815
DeepVelo	No	1	908.152	1827.05	3090.02	280.933	3139.26	1163.84	1734.88
pyroVelocity_model1	Yes	1	104.059	323.509	801.593	62.7333	764.306	120.159	362.727
VeloVAE	Yes	1	283.227	325.695	349.639	219.413	612.299	211.302	333.596
pyroVelocity_model2	Yes	1	175.218	277.128	484.674	93.1403	1012.35	517.556	426.677
scVelo_stochastic	No	1	3.43282	6.41667	19.6882	1.29021	61.2709	6.17424	16.3788
VeloVI	Yes	1	121.884	252.104	283.129	99.2901	265.279	232.786	209.079
UniTVelo_independent	No	1	6459.57	13442.7	33539.7	3489.6	34276.9	16305.9	17919
UniTVelo_unified	No	1	8061.1	21199.3	27364.4	1827.22	23288.4	28176	18319.4

## Sheet: SuppTab7_MemoryRequirements
Memory requirements on Erythroid Maturation Dataset
Method	Memory(MiB)	GPU	n_jobs
CellDancer	1515	No	1
cell2fate	7271	Yes	1
DeepVelo	6397	No	1
pyro-velocity_model1	4757	Yes	1
scvelo_stochastic	1660	No	1
scvelo	988	No	1
pyro-velocity_model2	9253	Yes	1
VeloVAE	1931	Yes	1
veloVI	1249	Yes	1
UniTVelo_unified	1092	No	1
UniTVelo_independent	1112	No	1

## Sheet: SuppTab8_TimeDifferences
		cell2fate	cell2fate	cell2fate	pyroVelocity_model2	pyroVelocity_model2	UniTVelo_unified	UniTVelo_unified
Dataset	Transition	Time Difference	CBDir	Confidence Score	Time Difference	CBDir	Time Difference	CBDir
Pancreas_with_cc	('Ngn3 high EP', 'Pre-endocrine')	18.6725	0.842251	0.99	14.2212	0.757007	0.32755	0.738414
Pancreas_with_cc	('Pre-endocrine', 'Alpha')	25.1042	0.786701	0.97	26.1393	0.727597	0.0918298	0.768863
Pancreas_with_cc	('Pre-endocrine', 'Beta')	40.2951	0.744762	0.88	26.8001	0.802794	0.138587	0.828286
Pancreas_with_cc	('Pre-endocrine', 'Delta')	14.6351	0.251611	0.97	35.8159	0.52546	-0.0787457	0.426447
Pancreas_with_cc	('Pre-endocrine', 'Epsilon')	16.9633	0.336741	0.81	8.99523	0.0658367	-0.00802243	-0.014512
DentateGyrus	('nIPC', 'Neuroblast')	5.63304	0.271872	0	6.16032	0.912278	-0.17385	-0.897451
DentateGyrus	('Neuroblast', 'Granule immature')	27.8229	0.65414	0.93	-5.84324	-0.157438	-0.378079	-0.562276
DentateGyrus	('Granule immature', 'Granule mature')	10.2341	0.600624	0.4	-1.34361	0.112992	-0.0626012	0.18385
DentateGyrus	('Radial Glia-like', 'Astrocytes')	3.36825	0.530908	0.26	-1.14357	-0.746838	-0.0539274	0.820815
DentateGyrus	('OPC', 'OL')	13.1655	0.639907	0.98	6.54385	0.89388	0.17047	0.809826
MouseBoneMarrow	('dividing', 'progenitors')	8.27171	0.587592	0.96	11.9326	0.890504	-0.226014	-0.863547
MouseBoneMarrow	('progenitors', 'activating')	11.3306	0.746189	0.91	-3.58855	-0.56252	-0.13893	-0.783345
MouseErythroid	('Blood progenitors 1', 'Blood progenitors 2')	7.54219	0.452933	0.92	1.95487	0.909142	0.0768282	0.926104
MouseErythroid	('Blood progenitors 2', 'Erythroid1')	8.91821	0.822722	0.93	6.76579	0.806573	0.312975	0.762792
MouseErythroid	('Erythroid1', 'Erythroid2')	7.53287	0.859437	0.94	15.8238	0.842657	0.213065	0.825327
MouseErythroid	('Erythroid2', 'Erythroid3')	8.78069	0.87844	0.95	37.0781	0.831446	0.149754	0.829991
HumanBoneMarrow	('HSC_1', 'Ery_1')	35.0633	0.112056	1	-0.151672	-0.108933	0.326842	0.882813
HumanBoneMarrow	('HSC_1', 'HSC_2')	-13.6949	-0.320766	0.03	0.426071	0.34261	-0.179357	0.671795
HumanBoneMarrow	('Ery_1', 'Ery_2')	22.1027	0.527913	0.92	2.16421	-0.0177497	0.097134	0.875855
Correct Transitions		18	18	n.a.	14	14	10	14

## Sheet: SuppTab9_DentGyr_ModTopFeatures
Module Number	Genes Ranked	TFs Ranked	Terms Ranked	Alzheimers Risk Genes	ASD Risk Genes
0	Gal, Rgs6, Fbl, Pcdh15, Npm3, Rpl39, Cct8, Trim28, Klhdc2, Flrt1, Igfbpl1, Hdac2, Tsg101, Nudt21, Caprin2, Hnrnpa1, Cct2, Tbrg1, Cep170, Cct4, Cuedc2, Calb2, Eif3l, Eif3i, Mrpl23, 2310036O22Rik, Ptov1, Nono, Ebna1bp2, Gnb2l1, Tsn, Ube2i, Bud31, Adh5, Jkamp, Ssb, Atxn10, Serf1, Magoh, Spg21, Plgrkt, Hnrnpc, Poldip2, Snrpa1, Rcor2, Ppp2r3c, Ccdc34, Copz1, Ddah2, Rpl22, Commd3, Cct7, H2afy, Eif3f, T…	Nono, Rcor2, Smarcc1, Ezh2, Zfp410, Fos, Klf7, Smarca5, Fosb, Nfix, Mllt4, Cdc5l, Zfp704, Ybx1, Tcf3, Ssrp1, Nfib, Rfx7, Mllt3, Egr1, Zfp292, Mbd1, Smad1, Fli1, Sfpq, Pcbp2, Erg, Nfkbia, Cebpz, Zeb2, Satb1, Kdm5b, Rorb, Zbtb20, Rc3h1, Arid4b, Hsf2, Id2, Fubp1, Smarcad1, Nfic, Gatad2b, Klf2, Nr2f2, Zbtb24, Tcf4, Zbtb17, Zfp7, Ctcf, Zfp91, Zfp612, Foxn3, Tsc22d1, Mllt10, Dnajc1, Scaper, Zfp609, Hif…	positive regulation of protein localization to nucleus (GO:1900182), rRNA metabolic process (GO:0016072), equilibrioception (GO:0050957), snoRNA localization (GO:0048254), peptidyl-glutamine methylation (GO:0018364), rRNA processing (GO:0006364), ribosome biogenesis (GO:0042254), ncRNA processing (GO:0034470), positive regulation of establishment of protein localization to telomere (GO:1904851), …	[]	[]
1	Rwdd1, Psma4, Ppa1, Skp1a, Ndufb6, Tm2d1, Emc4, Dusp15, Tusc3, Uchl3, Rsph9, Ppp1r14c, Bex4, Comtd1, Snrpg, Eef1e1, Amn1, Impdh2, Cntnap2, Srm, Uqcrb, Nr4a2, Lrrc28, Olfm2, Txn1, Stmn2, Rilpl2, 2410015M20Rik, Fam163a, Mpp6, Ccdc28b, Mrps5, Fam174b, Rps19bp1, Trappc4, Ecsit, Fam92a, Nol7, Tbc1d7, Tmsb10, Dock7, Eri3, Snx16, Camta1, Cops5, Eif3g, Sbf2, Bpgm, Serbp1, Trpv2, Polr2f, Dpysl3, Tgfbr1, M…	Nr4a2, Camta1, Zfp397, Cebpz, Zfp704, Ybx1, Mllt11, Zfp143, Nfix, Bcl11b, Zbtb20, Lrrfip1, Zfp532, Prdm2, Mtf2, Matr3, Phf20, Fosb, Rfx3, Scaper, Zc3h15, Zfp37, Bcl11a, Nfib, Prdm5, Zfp771, Tcf4, Zeb2, Zfp9, Zfp53, Hmg20a, Ncor1, Zfp511, Atrx, Myt1l, Tcf20, Aff4, Deaf1, Smarca2, Zfp612, Zfp292, Zfp7, Nr3c2, Foxn3, Bptf, Arid4a, Fubp1, Smarcad1, Zhx2, Ncoa7, Pcgf6, Klf10, Stat2, Kdm5b, Ezh2, Pura,…		[]	['Nr4a2']
2	Npy, Gad2, Npas1, Gad1, Psmb10, Gria4, Gap43, Sgcz, Tmem91, Arhgdig, Cntn6, Rnf14, AI413582, Hapln1, Arnt2, Hcfc1r1, Rbms3, Flot2, Calr, Guk1, Ptprr, Cyb5b, Fam213b, Higd1a, Inpp5f, Mrps16, Dnlz, Dpcd, Pdgfa, Bscl2, Sdk1, Mgll, Dnajc15, Rab6a, Eif1b, Txndc16, Nrsn1, Fkbp2, Cxcl14, Dusp22, Cntn1, Gpx4, Srp19, Keap1, Eif3j1, Unc5d, Orc2, Stx1a, Atp6v1c1, Shoc2, Stub1, Pfkp, Gabrg3, Psmd2, Ints6, Nu…	Npas1, Arnt2, Klf7, Deaf1, Zfp706, Mllt11, Tax1bp1, Tsc22d1, Zfp7, Id2, Npas3, Klf9, Zc3h15, Parp1, Zmat4, Mef2c, Zfp9, Zfp532, Rfx7, Klf13, Ybx1, Foxj2, Lrrfip1, Zfp53, Tcf4, Foxn3, Ash1l, Zmat2, Zfp651, Zfp292, Zc3h6, Thrb, Mllt4, Zfp612, Smad1, Kdm5b, Ncoa1, Nr2e1, Tet3, Rere, Zfp771, Ncoa5, Nr2f2, Ncoa7, Klf10, Zhx2, Kat5, Zfp397, Zeb2, Dnajc21, Nr3c2, Camta2, Arid4a, Aff4, Zbtb37, Bcl11a, At…	gamma-aminobutyric acid metabolic process (GO:0009448), anterograde trans-synaptic signaling (GO:0098916), cellular amino acid biosynthetic process (GO:0008652), chemical synaptic transmission (GO:0007268), signal release from synapse (GO:0099643), neurotransmitter secretion (GO:0007269), neurotransmitter transport (GO:0006836), glutamate catabolic process (GO:0006538), axon choice point recognit…	[]	['Ptprr']
3	Gng4, B3gat3, Brinp2, Megf8, Tshz2, Satb1, Mgrn1, Kcnq5, Hs3st4, Kat5, Larp1, Asb1, Erbb4, Nrxn3, Nr2f2, Thrb, Slc6a7, Scamp5, Neto2, Ptp4a2, Pde4d, Samd5, Deaf1, Npepps, Upp2, Clmp, Scrn1, Ppp2r1a, March6, Meg3, Zmat4, Dync1h1, Camk4, Tmem63b, Zcchc6, Syp, Asap1, Stx1a, Scamp1, Csnk1g3, Arhgef17, Usp22, Nktr, Dync1li2, Bap1, Tenm3, Rab3c, Necab1, Grid2, Acox1, Limk2, Dst, Impact, Oxr1, Tnfrsf21,…	Tshz2, Satb1, Kat5, Nr2f2, Thrb, Deaf1, Zmat4, Zcchc6, Zfp651, Ahr, Dnajc21, Hif1a, Zfp612, Zfp706, Hmbox1, Mllt3, Rc3h1, Irf2, Tet3, Aff4, Camta2, Kdm2a, Prdm8, Parp1, Ncoa7, Zfp771, Bcl11a, Tcf20, Klf9, Hsf2, Zfp292, Kdm5b, Hmgxb3, Arnt2, Zc3h15, Mllt11, Pura, Zfp704, Rfx7, Ybx1, Zfp106, Myt1l, Ctcf, Stat2, Ncoa5, Arnt, Zeb2, Cdc5l, Zc3h14, Zfp398, Mbd5, Rere, Zbtb38, Bptf, Zbtb16, Zmat2, Lcor,…	heparan sulfate proteoglycan metabolic process (GO:0030201), negative regulation of smoothened signaling pathway (GO:0045879), regulation of smoothened signaling pathway (GO:0008589), regulation of G protein-coupled receptor signaling pathway (GO:0008277), positive regulation of axon extension involved in axon guidance (GO:0048842), cell migration involved in gastrulation (GO:0042074), dermatan s…	[]	['Deaf1' 'Nrxn3']
4	Pds5b, Rbm24, Aagab, Foxo1, Sptb, Fam19a1, Fam183b, Lmo7, Atp9b, Gria3, BC005561, Slc4a10, Iqsec2, Mical2, Agfg2, Rtn4rl1, Grem2, Ncdn, Zdhhc8, Trank1, Kcnc4, Kcnh1, Rtn4r, Atf6, Rogdi, Il1rapl1, Ptpn3, Plekhg5, Supt6, Edem3, Fbxl6, Cadm1, Atf6b, Dcaf6, Mark2, Car12, Rapgefl1, Susd4, Dmxl1, Mink1, Crtac1, Nfx1, Actn1, Doc2b, Luzp1, Chn1, Arid5b, Zswim8, Cnksr2, Brinp1, Wasf1, Lrrn3, Ttc14, Brwd1,…	Foxo1, Atf6, Atf6b, Nfx1, Arid5b, Zc3h13, Zfp148, Zfp106, Lcor, Hmgxb3, Klf13, Arid4a, Camta2, Zfp609, Zbtb17, Ash1l, Prdm2, Bcl11b, Grhl1, Zc3h6, Ncoa7, Bclaf1, Zfp37, Cnot4, Ncor1, Tfdp2, Mef2c, Setbp1, Tcf20, Zmat2, Mbd5, Atrx, Ncoa5, Pura, Zc3h14, Rfx3, Gatad2b, Hmg20a, Ncoa1, Rere, Nr3c2, Bptf, Irf2, Zbtb38, Aff4, Klf9, Nr3c1, Kdm2a, Smarca2, Prdm8, Matr3, Scaper, Foxj2, Arntl, Mxi1, Mtf2, Z…	cellular response to DNA damage stimulus (GO:0006974), positive regulation of 3'-UTR-mediated mRNA stabilization (GO:1905870), regulation of cardiac muscle hypertrophy in response to stress (GO:1903242), regulation of 3'-UTR-mediated mRNA stabilization (GO:1905868), cellular response to cold (GO:0070417), negative regulation of stress-activated protein kinase signaling cascade (GO:0070303), regul…	[]	[]
5	Dgkh, Palm2, Ptprj, Larp1b, Pdzd2, Usp19, Ppp6r2, Stc1, Abcb10, Eml6, Zcchc14, Il1rap, Egfem1, Parp1, Elmo2, Dok6, Inhba, Atp1a1, Sec16a, Rfwd2, Fbxo16, Cntfr, Vps13c, Plcl1, Usp25, Cdk13, Wrap73, Dgkd, Abcc8, Rapgef5, Nup88, Rgs7, Phrf1, Odf2, Ddx17, Gtf2h1, Arhgef28, Rbm22, Gm15965, Cacna1e, Cog7, Cacnb2, Gnptg, Srrt, Ccl27a, Fat4, Crocc, Flt3, Ccdc58, Lrrc16a, Top2b, B4galt4, Fxr1, Moxd1, Cbwd…	Parp1, Rbm22, Rfx3, Zfp106, Zbtb37, Dnajc21, Bcl11b, Klf9, Mbd5, Nr3c2, Zfp398, Prdm8, Foxj2, Ssrp1, Zhx2, Rcor2, Smarcad1, Camta1, Aff4, Zfp7, Zfp12, Dnajc1, Matr3, Kdm2a, Atrx, Sfpq, Klf10, Mef2c, Arid4b, Zfp704, Cnot4, Nfx1, Mllt10, Zbtb24, Ctcf, Myt1l, Prdm5, Arid5b, Nfix, Pura, Ncor1, Hif1a, Zcchc6, Zbtb20, Klf13, Phf20, Tcf20, Zfp91, Tcf4, Kdm5a, Zfp9, Zfp148, Zfp651, Ncoa2, Arntl, Pcgf6, L…	negative regulation of cell motility (GO:2000146), negative regulation of cell migration (GO:0030336), regulation of Fc-gamma receptor signaling pathway involved in phagocytosis (GO:1905449), regulation of skeletal muscle tissue development (GO:0048641), positive regulation of hemoglobin biosynthetic process (GO:0046985), regulation of cellular response to hypoxia (GO:1900037), contact inhibition…	[]	['Cdk13']
6	Fst, Rapgef5, Moxd1, Nup88, Stard13, Adarb2, Siva1, Wbp11, Mapkapk2, Fam120aos, Zcchc16, Rabepk, Slc26a10, Matn2, Rasal2, Thumpd3, Trim2, 4933427G17Rik, Ralgapa2, Ahcyl2, Phf12, Trpm3, Ttc37, Hist1h2bc, Itpr1, Zbtb16, Pla2g4e, Zmat4, Hs3st4, Safb, Ssu72, Rasgrf2, Tubgcp2, Fam65b, Faim, Cog7, Rnf19a, Atg10, Lurap1l, Trrap, Phlpp2, Gm10010, Akr1e1, Zfp831, Anks3, Brinp3, Efcab9, Fat3, Pcf11, Arhgef…	Zbtb16, Zmat4, Prdm5, Parp1, Ncoa2, Hmbox1, Phf20, Nr3c2, Arntl, Prdm8, Mynn, Zbtb37, Rbm22, Mbd5, Pcgf6, Thap2, Sfpq, Camta2, Ncoa5, Kdm2a, Zfp9, Nr3c1, Mxi1, Zfp414, Atf6b, Thrb, Kdm5d, Mtf2, Mllt10, Myt1l, Rfx3, Klf13, Mier1, Zfp12, Zfp7, Arid4b, Zbtb38, Gatad2b, Zfp91, Zeb2, Rere, Mllt3, Zfp397, Bptf, Zfp37, Zfp143, Sox8, Arid5b, Ctcf, Ahctf1, Mef2c, Foxj2, Dnajc1, Pcbp2, Dnajc21, Zc3h13, Zfp…	regulation of cellular response to heat (GO:1900034), regulation of cellular response to stress (GO:0080135), dopamine catabolic process (GO:0042420), norepinephrine biosynthetic process (GO:0042421), catecholamine catabolic process (GO:0042424), macropinocytosis (GO:0044351), ribosomal large subunit export from nucleus (GO:0000055), ribosomal small subunit export from nucleus (GO:0000056), norep…	[]	['Phf12']
7	Kdm5d, Prr16, Akr1e1, Swt1, Rpa3, Figf, Dpagt1, Srek1ip1, Pm20d2, Spg11, 1700048O20Rik, A830010M20Rik, Prpf4b, Arhgap10, Tgfb2, Snx32, Nrsn1, Gm12216, Faim, Tfam, Gcc2, Hspa14, Yipf1, Exosc8, Zfp511, Yjefn3, Tbce, Fance, Wdr18, Gm10010, Smek2, Snx14, Brap, Mnat1, A330069E16Rik, Psmc5, Ntng1, Ccdc58, Cep70, Chmp3, Csgalnact1, Lrrcc1, Map2k5, Car10, Commd4, Peli1, Ccdc84, Prdm5, Iqcg, Nr2c2ap, Tmx3…	Kdm5d, Tfam, Zfp511, Prdm5, Zfp12, Mynn, Zfp9, Smarca2, Zbtb16, Zfp414, Zc3h6, Dnajc1, Kdm5a, Cdc5l, Zfp37, Grhl1, Thap2, Zbtb38, Zfp7, Irf9, Pcgf6, Mtf2, Ahctf1, Pcbp2, Foxj2, Mxi1, Mier1, Ahr, Zfp397, Ssrp1, Myt1l, Bclaf1, Hsf2, Smarca5, Sox8, Zmat2, Hmbox1, Arid4a, Id2, Zfp53, Stat2, Zbtb37, Ncoa2, Rc3h1, Gatad2b, Mllt10, Irf2, Zmat4, Fubp1, Ncor1, Atf6b, Zfp143, Arid4b, Rere, Lcor, Sfpq, Zfp3…	axo-dendritic transport (GO:0008088), dolichyl diphosphate biosynthetic process (GO:0006489), dolichyl diphosphate metabolic process (GO:0046465), histone H3-K4 demethylation (GO:0034720), synaptic vesicle transport (GO:0048489), transport along microtubule (GO:0010970), synaptic vesicle localization (GO:0097479), oligosaccharide-lipid intermediate biosynthetic process (GO:0006490), dicarboxylic …	[]	[]
8	Nudt13, Rgs2, Hscb, Numa1, 1700048O20Rik, Tnnt1, Gm4285, Ntng1, Kctd1, Ankrd26, Slc16a7, Tmco6, Kdm6a, Adck5, Sdccag8, Nr4a2, Ralbp1, Grasp, Yjefn3, Ofd1, Trappc6a, Coq3, Yipf1, Rpa3, Exosc8, Plekha2, Klhdc9, Irf9, Tmem62, Pcmt1, Bag6, Arhgap10, Arrdc2, Actr8, Zcchc7, Hsp90aa1, Srek1ip1, Sntb2, Vprbp, Nup37, Cpsf1, Pcna, Gm12216, 3110009E18Rik, Icam4, Nrxn3, Mto1, Slc26a4, Gm27003, 4933404O12Rik,…	Nr4a2, Irf9, Mynn, Tfam, Kdm5a, Zfp414, Zfp292, Tfdp2, Prdm5, Zbtb38, Zfp511, Zc3h14, Mier1, Kdm5d, Id2, Ssrp1, Arnt, Zfp771, Fosb, Hmg20a, Zc3h6, Zfp9, Zfp12, Ahr, Mxi1, Pcgf6, Dnajc1, Mllt10, Foxj2, Zfp398, Zbtb16, Grhl1, Pcbp2, Zfp397, Ctcf, Zmat2, Tax1bp1, Zc3h15, Zfp612, Thap2, Foxo1, Smarca2, Zbtb24, Hmbox1, Stat2, Ash1l, Zfp53, Tsc22d1, Bcl11a, Fubp1, Mef2c, Zfp7, Smarca5, Ncoa2, Tet3, Cam…	positive regulation of cardiac muscle contraction (GO:0060452), regulation of chromosome separation (GO:1905818), positive regulation of protein localization to cell cortex (GO:1904778), regulation of metaphase plate congression (GO:0090235), positive regulation of striated muscle contraction (GO:0045989), negative regulation of muscle hypertrophy (GO:0014741), positive regulation of chromosome s…	['Trappc6a']	['Kdm6a' 'Nr4a2']
9	Coq3, Nup160, Sugp1, Smurf2, Ankrd26, Sdccag8, Inhba, Il18, Gm4285, Adck5, Mcm8, Dnajc14, Psmd1, Prmt10, Pyroxd1, Usp36, Cep250, March7, Rabepk, 4732491K20Rik, Pinx1, Ofd1, Wee1, Mrps31, Nhlrc2, Setd4, Pcna, Usp16, Ccdc127, 4930426I24Rik, Arrdc2, Xrcc1, Nr4a2, Tmem62, Tmco6, Arnt, Nudt13, Msl1, Gm12216, Prpf6, Tsen2, Pdpr, Brca2, Grasp, Pdxdc1, Jak1, 2210408I21Rik, Mrps9, 1810062O18Rik, Spice1, M…	Nr4a2, Arnt, Zfp12, Zfp511, Tfam, Mynn, Kdm5a, Ahr, Ctcf, Irf9, Kat5, Kdm5d, Tax1bp1, Zfp9, Zfp143, Foxj2, Zfp612, Ssrp1, Nfic, Dnajc1, Prdm5, Zbtb37, Tfdp2, Hmgxb3, Zeb2, Zfp397, Smarca5, Rfx7, Zbtb38, Mier1, Fosb, Zcchc6, Zfp414, Zfp292, Erg, Phf20, Arid4b, Zbtb24, Setbp1, Tet3, Rc3h1, Zfp771, Thap2, Zmat2, Zfp53, Hmg20a, Zc3h14, Tsc22d1, Kdm5b, Ncoa2, Stat2, Grhl1, Id2, Thrb, Klf10, Hmbox1, Pc…	positive regulation of protein metabolic process (GO:0051247), positive regulation of reproductive process (GO:2000243), positive regulation of multicellular organismal process (GO:0051240), regulation of interferon-gamma production (GO:0032649), regulation of phosphorylation (GO:0042325), transmembrane receptor protein serine/threonine kinase signaling pathway (GO:0007178), positive regulation o…	[]	[]
10	Cbwd1, Prmt10, Tbc1d7, Snhg12, Utp14a, Cyb5b, Nhlrc2, Ccdc15, Lamtor2, Il18, Tm2d3, Pdzd2, Dnajc19, Xrcc1, Hsf2, 9430016H08Rik, Nfu1, Unc50, Wdr76, Ndufs2, Nasp, Psmd2, Fam71e1, Ddx55, Gm27003, 2210408I21Rik, Ak2, Pdpr, Adck5, Nudc, Mynn, Dnlz, Spice1, Ilkap, Wbp5, Tbrg1, Ispd, Sgta, Akap8, Cdc123, Ap1s2, Samm50, Cnih1, Eef1d, Gtf2b, Csgalnact1, Smim4, Dpyd, Ahr, Eif3i, Sec23b, Swt1, Slc25a3, Akr…	Hsf2, Mynn, Ahr, Zfp12, Klf9, Cdc5l, Zhx2, Zfp651, Smarcad1, Hmgxb3, Fos, Thrb, Thap2, Zfp511, Sox6, Klf7, Zcchc6, Erg, Zfp706, Ncoa5, Cebpz, Zfp9, Tax1bp1, Irf2, Tfam, Zfp143, Dnajc1, Ncoa2, Klf10, Kat5, Rbm22, Arnt, Zbtb37, Atf6b, Hmbox1, Tet3, Ctcf, Lrrfip1, Rfx7, Zc3h15, Gatad2b, Ybx1, Nr4a2, Zeb2, Mier1, Arid5b, Lcor, Prdm8, Sfpq, Stat2, Atrx, Mllt10, Ahctf1, Arnt2, Smarca2, Deaf1, Zfp91, Zf…	regulation of TOR signaling (GO:0032006), positive regulation of T-helper 1 cell cytokine production (GO:2000556), positive regulation of natural killer cell proliferation (GO:0032819), regulation of NK T cell proliferation (GO:0051140), regulation of T-helper 1 cell cytokine production (GO:2000554), positive regulation of T-helper 2 cell differentiation (GO:0045630), cellular response to interle…	[]	[]
11	Exosc10, 5330417C22Rik, 9130011E15Rik, Prmt10, Tbc1d7, Smc1a, Ncapd2, Psme4, Grid2, Lzic, Ccdc78, Brms1l, Fahd2a, Ccdc174, Nars2, Ppp2r3c, Dpyd, Tbcd, Snhg12, Gpr158, Mccc2, Mynn, Fam71e1, Ftsj1, Pdzd2, Tbce, Smim4, Psmg4, Thrb, Copz1, Eed, Prmt7, Cd200, Cdc5l, Rnf103, Psmc4, Fam183b, Dtnbp1, Mrpl1, Zfp809, Ap1s2, Maged1, BC004004, Fam189a1, Ccdc127, Tmco6, Sdha, Ebna1bp2, Sec61b, Ptgds, Man2c1, …	Mynn, Thrb, Cdc5l, Ncoa2, Mier1, Hsf2, Arnt, Fosb, Zfp12, Nono, Erg, Tfam, Fos, Zbtb24, Tax1bp1, Rbm22, Ahr, Zfp9, Stat2, Zfp37, Ssrp1, Zfp612, Tet3, Irf2, Arnt2, Pcgf6, Lcor, Mllt3, Hif1a, Zfp398, Ahctf1, Zfp651, Smarca2, Zmat2, Kdm5b, Thap2, Zhx2, Rfx7, Hmgxb3, Nr2f2, Zfp53, Mllt10, Tcf20, Klf2, Zfp91, Cnot4, Zbtb37, Deaf1, Smad1, Atf6b, Zc3h14, Arntl, Zfp143, Smarcad1, Rcor2, Foxj2, Hmbox1, Nf…	mitotic sister chromatid segregation (GO:0000070), cerebellar granule cell differentiation (GO:0021707), positive regulation of long-term synaptic depression (GO:1900454), nuclear retention of pre-mRNA at the site of transcription (GO:0071033), tRNA surveillance (GO:0106354), response to DNA damage checkpoint signaling (GO:0072423), prepulse inhibition (GO:0060134), nuclear polyadenylation-depend…	[]	[]
12	Matn4, Tmem163, Col11a1, Ppp2r2b, Cacng4, Sox6, Gtf2b, S100b, Evi5l, Ezh2, Pou6f2, Anapc10, Mtch2, Ak2, Ncapd2, Wrb, Ranbp3, Brinp3, Scrg1, Pcyox1, Gnl2, Rnaseh2a, Smad1, Luzp2, Cops3, Cspg5, Epn2, Smc3, Dek, Naa50, Nop58, Upf3b, Cd9, Ankrd35, 2700094K13Rik, Slc35f1, Ccar1, Aatf, Tdrkh, Arl6ip1, Cnih1, Xrn2, Cdc5l, Hdac2, H2afy, Mpzl1, Cep44, Ppp1r14b, Ergic2, Hectd1, Kansl2, Tsn, Haus1, Tdp1, Yt…	Sox6, Ezh2, Smad1, Cdc5l, Nono, Rfx7, Rcor2, Ahctf1, Sox10, Npas1, Zfp12, Nfix, Zfp414, Phf20, Thap2, Smarca5, Nfib, Ssrp1, Sfpq, Hif1a, Nr2e1, Fos, Zfp143, Mllt3, Zbtb37, Fubp1, Setbp1, Ctcf, Id2, Cnot4, Fli1, Zfp511, Smarcc1, Zfp612, Zbtb24, Ncoa2, Tcf4, Zbtb20, Npas3, Nr2f2, Kdm5b, Fosb, Ncoa1, Bcl11a, Lrrfip1, Smarcad1, Zfp9, Scaper, Ybx1, Mllt10, Rbm22, Hmg20a, Bptf, Zfp148, Tsc22d1, Zfp397,…	positive regulation of hydrolase activity (GO:0051345), regulation of core promoter binding (GO:1904796), negative regulation of cardiac muscle cell differentiation (GO:2000726), negative regulation of retinoic acid receptor signaling pathway (GO:0048387), negative regulation of cardiocyte differentiation (GO:1905208), regulation of mesenchymal stem cell differentiation (GO:2000739), regulation o…	[]	[]
13	Bcas1, Sox10, Acta2, Cldn11, Tyrobp, P2ry12, Hexb, Emp3, Itm2a, Cd83, Tspan2, Ptgds, Cd34, Slc44a1, Cd209f, Golim4, Ctla2a, Trim59, Pglyrp1, Sirt2, Lgmn, Rbms1, Arhgap31, Pdia3, Eml1, Rpn2, Pkn2, Vtn, Slc35b2, Mpzl1, Chd1, S100a13, Cdkn1a, Taldo1, Enpp2, Naa35, Tram1, Cdkn1c, Myo1d, Mospd1, Gart, Uba2, Tmem163, Erg, Cped1, Hsp90b1, Gnb4, Ctage5, Fnta, Hmha1, Lima1, Phlda1, Stk24, Col1a2, Fam101b,…	Sox10, Erg, Tcf3, Klf2, Zfp410, Tsc22d1, Sox8, Egr1, Tax1bp1, Zbtb24, Dnajc1, Hif1a, Arid4b, Mier1, Tshz2, Foxn3, Mllt4, Smad1, Nfic, Fosb, Fos, Smarcad1, Ctcf, Lrrfip1, Smarca5, Pcbp2, Nr2f2, Zfp53, Fli1, Cdc5l, Klf7, Klf10, Ybx1, Arnt, Zfp651, Zeb2, Nono, Rc3h1, Ezh2, Npas1, Rere, Zfp143, Pcgf6, Hmbox1, Mef2c, Kat5, Zfp397, Mynn, Rfx7, Npas3, Tet3, Mllt10, Camta1, Tfdp2, Zcchc6, Smarcc1, Tcf20,…	response to axon injury (GO:0048678), myelination (GO:0042552), regulation of microglial cell mediated cytotoxicity (GO:1904149), regulation of glial cell migration (GO:1903975), regulation of hippocampal neuron apoptotic process (GO:0110089), negative regulation of transforming growth factor beta1 production (GO:0032911), tight junction organization (GO:0120193), positive regulation of microglia…	[]	[]
14	Mog, Ppp1r14a, Mag, Arpc1b, Sept4, Spi1, B2m, Sh3d21, Gatm, Rgs5, Ttyh2, Man2b1, Hpgds, Nfkbia, M6pr, Fcgrt, Gdpd3, Col4a2, Pdxdc1, Flt1, Zmym6, Josd2, Crip1, Slc7a5, Slco2b1, Fli1, Clic4, Ptprb, Col4a1, Lgals1, Icam1, Edem1, Slc48a1, Dock6, Tgfbr2, Rnaset2b, Hmha1, Plekha1, Clic1, Nudt4, Gm3336, Fn1, Wasf2, Alas1, Enpp2, Grb14, Klf2, Cryab, Rnf130, Rnf13, Hiat1, Fstl1, BC028528, Rassf3, Atp1b3, …	Nfkbia, Fli1, Klf2, Nfic, Klf10, Id3, Foxn3, Irf9, Zfp53, Egr1, Mier1, Fos, Nr3c1, Tax1bp1, Irf2, Tshz2, Tfdp2, Tsc22d1, Zeb2, Erg, Arid5b, Zcchc6, Pcbp2, Sox8, Kat5, Dnajc1, Dnajc21, Mllt4, Zfp410, Zfp706, Klf7, Mynn, Zfp397, Nr2f2, Cebpz, Zfp651, Kdm5d, Zbtb24, Tet3, Foxo1, Hif1a, Stat2, Zfp704, Arnt2, Klf13, Smarca5, Arid4b, Arnt, Mllt10, Smarcad1, Hmbox1, Rc3h1, Zfp143, Tcf3, Nr4a2, Ctcf, Pcg…	negative regulation of neurogenesis (GO:0050768), regulation of microglial cell mediated cytotoxicity (GO:1904149), cellular response to nicotine (GO:0071316), regulation of neutrophil degranulation (GO:0043313), regulation of antifungal innate immune response (GO:1905034), negative regulation of histone H4 acetylation (GO:0090241), cellular response to iron ion (GO:0071281), negative regulation …	[]	[]
15	Gfap, Tnc, Gja1, Clu, Mt2, Slc1a3, Hepacam, Phkg1, Atp1a2, Fabp7, 2810459M11Rik, Abhd3, Daam2, Nr2e1, Gm10561, Gpc5, Kcnj10, Kat2b, Rorb, Rgma, Sash1, Pygb, Scg3, Acsl6, Npas3, Slc1a2, Gm3764, Pts, Mt1, Pld2, Scrg1, Ncan, Paqr8, Ptprz1, Fam20a, Psph, Tmem47, Glud1, Pacrg, Stt3b, Id3, Cmtm5, St3gal4, S100a6, Gem, Ptn, Bcl2, Sox6, Dbi, Cxcl14, Polr3h, Rgcc, Ugp2, Fan1, Lama2, Cspg5, Ptgr2, Ntm, Mgl…	Nr2e1, Rorb, Npas3, Id3, Sox6, Zfp398, Zfp651, Id2, Zfp91, Tcf3, Irf9, Nr3c1, Kdm5a, Zbtb37, Kdm5b, Arntl, Zbtb24, Nfic, Mxi1, Arnt2, Hif1a, Fos, Ssrp1, Setbp1, Grhl1, Stat2, Ncoa2, Tshz2, Smad1, Satb1, Zfp12, Egr1, Sox8, Irf2, Klf9, Ncoa1, Nfkbia, Mllt3, Zfp511, Mier1, Zcchc6, Zfp609, Arnt, Mbd1, Tcf4, Zfp532, Zfp410, Hmg20a, Zhx2, Tfdp2, Nfib, Ahr, Klf7, Smarcc1, Fosb, Zbtb20, Pcbp2, Hmbox1, Ah…	neurotransmitter uptake (GO:0001504), cell communication by electrical coupling involved in cardiac conduction (GO:0086064), acidic amino acid transport (GO:0015800), dicarboxylic acid transport (GO:0006835), import into cell (GO:0098657), neurotransmitter transport (GO:0006836), vascular transport (GO:0010232), transport across blood-brain barrier (GO:0150104), regulation of protein-containing c…	[]	['Rorb']
